# Supplementary material for: Construction of Bio-Based Polyurethanes via Olefin Metathesis and Their Thermal Reversible Behavior
Source: Polymers (Basel). 2022 Aug 31;14(17):3597. doi: 10.3390/polym14173597 (PMC9460269; doi:10.3390/polym14173597)
Supplement: Supplementary file 1 [file polymers-14-03597-s001.zip]

Archive with 1 entries (1 files):
- polymers-1852790-supplementary.pdf
